# Supplementary material for: Controlling for Variable Transposition Rate with an Age-Adjusted Site Frequency Spectrum
Source: Genome Biol Evol. 2022 Feb 1;14(2):evac016. doi: 10.1093/gbe/evac016 (PMC8872973; doi:10.1093/gbe/evac016)
Supplement: evac016_Supplementary_Data [file evac016_supplementary_data.zip]

Archive with 2 entries (2 files):
- Horvath et al. Supplementary Material.docx
- Horvath et al. Supplementary Material.pdf
